# Supplementary material for: Quality Assessment of Apple and Grape Juices from Serbian and German Markets by Planar Chromatography—Chemometrics
Source: Molecules. 2022 Jun 19;27(12):3933. doi: 10.3390/molecules27123933 (PMC9230071; doi:10.3390/molecules27123933)
Supplement: Supplementary file 1 [file molecules-27-03933-s001.zip]

Archive with 1 entries (1 files):
- molecules-1737753-supplementary.pdf
